# Supplementary material for: Bridging the gap: the role of student conferences in advancing sport and exercise medicine in the medical school curricula
Source: BMC Med Educ. 2026 Jan 28;26:320. doi: 10.1186/s12909-026-08678-x (PMC12918247; doi:10.1186/s12909-026-08678-x)
Supplement: Supplementary file 1 — Supplementary Material 1. [file 12909_2026_8678_MOESM1_ESM.xlsx]

## Sheet: Combined 
					I understand the different pathways into SEM			I am prepared to be able to pursue a career in SEM			I understand what SEM as a specialty entails			I know the different career paths available within SEM.			Training in SEM is adequately supported in undergraduate medical education.			I would like see more SEM-related opportunities in medical school curricula			For medical students - The medical school curriculum covers SEM in adequate depth			There are not enough opportunities for medical students to explore a career in SEM.			I am aware of the barriers to accessing SEM careers in the current healthcare system			I understand how SEM can benefit patient populations beyond athletes (e.g., elderly or those with chronic conditions)			I am interested in pursuing SEM as a future specialty
					Pre	Post		Pre	Post		Pre	Post		Pre	Post		Pre	Post		Pre	Post		Pre	Post		Pre	Post		Pre	Post		Pre	Post		Pre	Post
	Cohort details				2	4		3	4		3	4		3	4		1			5			2			3			3	4		5	4		4	3
Total + role	Dr	2	0.0273973		2	5		3	4		2	4		2	4		3			3						3			1	3		2	3		4	4
	Med student	56	0.767123		4	4		3	4		3	4		3	4		3			3						3			2	4		4	5		4	4
	BSc	9	0.123288		4	5		3	4		4	4		4	4		1			5			2			5			3	4		5	5		4	5
	Physio student	2	0.0273973		1	4		1	4		1	4		1	4		3			4			2			3			3	4		1	4		3	4
	MSc	4	0.0547945		4	5		3	5		3	4		3	5		2			5			1			3			3	2		4	4		4	5
	Total	73			4	2		4	3		4	4		3	4		3			3			2			4			3	4		4	4		4	4
Age	18-29 , mean 21.5				2	5		2	5		3	5		2	4		4			3			2			4			5	5		3	5		4	5
Gender	42 (58%) Male , 31 (42%) F				3	5		3	5		3	5		3	5		3			3			3			3			3	5		3	5		3	5
					3	4		4	5		3	5		2	4		1			5			2			4			2	4		4	5		5	5
7 ethnic groups					3	5		3	5		3	4		3	5		3			5			3			4			3	5		5	4		3	3
18 uni / NHS trusts					3	4		2	4		2	5		2	4		3			5			2			3			1	4		4	4		4	4
					3	4		3	4		3	4		2	4		1			5			1			5			1	2		4	2		5	5
Writing this here so I don’t forget: Pre had 115 responses, Post had 84. Removed duplicates and a few people who said no to their answers being used					4	4		4	4		3	5		3	5		1			5			2			5			3	4		4	5		5	5
					4	4		4	4		4	4		4	4		1			5			1			3			4	3		4	3		5	5
					1	3		1	3		1	3		1	3		2			5			2			3			2	4		2	3		4	4
					4	5		4	5		4	5		3	5		2			5			2			2			3	5		4	5		4	5
					4	5		3	5		4	5		5	5		1			5			1			4			3	5		5	5		3	5
					2	4		1	4		2	5		1	4		1			5			1			5			1	5		1	5		4	4
					3	4		3	5		3	4		3	4		4			3						3			4	3		5	3		4	4
					2	4		2	4		4	5		2	3		1			5			2			5			3	3		5	5		4	4
					2	5		1	4		2	5		1	3		2			5			2			3			3	4		4	2		3	4
					3	5		3	4		3	5		2	5		2			5			2			3			3	4		5	4		4	5
					2	4		2	4		2	4		2	2		1			5			2			4			2	5		4	3		4	4
					2	5		2	3		2	4		3	4		1			5			2			5			4	4		4	4		3	4
					2	4		1	3		1	4		2	4		2			5			2			5			2	2		4	2		5	5
					2	4		3	4		2	4		2	4		1			4			2			4			2	4		2	3		4	4
					3	5		2	5		3	5		3	5		1			5			2			5			5	5		5	5		5	5
					3	4		4	4		2	3		2	4		2			4			2			4			2	5		3	4		5	5
					4	5		2	5		2	5		3	5		5			5			5			3			5	5		5	5		5	5
					3	5		3	5		3	5		4	5		1			5			2			4			3	5		4	4		5	5
					3	4		3	4		2	4		3	5		2			5			2			4			2	4		5	5		4	5
					3	4		2	3		4	3		3	3		2			3						3			2	2		3	4		4	4
					4	4		4	4		4	4		4	5		2			5			1			2			3	4		3	4		4	4
					2	4		3	4		3	4		1	4		2			5			2			4			4	4		5	4		4	5
					2	4		2	4		3	4		2	3		1			4			2			2			3	4		4	3		5	4
					4	4		5	5		3	4		2	4		3			4						1			5	5		5	5		4	5
					3	4		3	4		3	4		4	5		2			5			1			4			3	4		5	5		4	5
					2	4		2	4		2	4		2	4		3			4			2			4			2	5		2	3		4	5
					4	4		4	3		4	4		4	4		3			5			2			5			2	4		4	4		5	5
					4	4		3	4		4	4		4	4		1			5			1			5			4	4		4	4		5	5
					3	5		3	4		3	4		3	5		3			3			2			3			3	5		3	5		3	5
					2	4		2	3		3	3		2	3		2			5			2			4			2	4		4	3		4	3
					4	4		3	4		4	5		4	4		3			5			2			4			4	4		4	5		4	4
					1	4		1	3		2	4		1	3		1			5			2			4			3	5		4	2		5	4
					3	4		3	4		3	4		3	5		2			5			2			4			4	5		4	5		5	4
					2	2		4	4		2	4		1	4		1			5			1			1			5	3		5	5		4	4
					2	4		1	3		4	4		3	4		2			4			2			3			4	4		3	5		4	5
					3	5		3	5		3	5		3	4		2			5			1			4			3	5		5	5		5	5
					4	5		3	3		3	4		3	5		1			5			1			1			2	4		5	4		4	3
					4	5		2	2		4	5		2	5		1			5			1			5			2	5		5	5		5	4
					3	4		3	3		3	4		2	3		2			5			2			4			2	4		4	4		4	4
					2	4		2	4		2	4		2	3		3			4			2			3			2	4		3	4		3	5
					3	5		2	5		3	5		2	5		1			5			1			5			5	5		5	5		4	5
					4	5		4	5		4	5		4	5		2			5						5			5	5		5	5		5	5
					3	4		2	4		4	4		3	4		2			4			2			4			2	4		3	3		4	5
					3	4		3	4		3	4		3	3		1			5			1			1			3	4		4	3		5	5
					2	4		3	4		3	4		3	4		2			5			2			2			3	4		4	5		5	5
					3	4		3	4		3	4		3	4		1			5			1			4			3	4		4	3		4	5
					4	5		4	4		4	5		5	5		3			3						3			4	5		5	5		3	4
					3	4		3	4		3	4		3	4		2			4			3			4			2	4		4	4		3	4
					3	4		3	4		4	3		3	4		5			3						3			3	5		4	5		5	3
					3	4		3	4		3	4		3	3		2			4			3			4			3	3		3	4		4	4
					3	4		3	5		3	5		1	5		2			4			2			4			3	5		4	5		4	5
					4	4		3	4		3	4		3	4		5			5						4			4	4		5	5		4	4
					4	4		3	4		3	5		3	5		3			5						4			4	5		5	5		4	4
					4	4		3	3		3	4		3	4		4			4						3			2	5		4	5		4	5
					3	3		1	2		2	4		2	4		2			5			3			4			3	4		4	3		4	4
					3	5		3	4		3	4		3	3		1			4			1			5			2	4		4	3		4	4
					2	4		2	4		2	3		2	4		1			5			1			5			3	4		4	4		4	4
					3	5		3	5		4	5		3	5		2			5			3			5			3	5		3	5		5	5
					2	4		2	3		2	4		2	4		3			4			3			3			2	3		4	3		4	4
					4	5		3	3		3	4		3	5		1			5			1			2			3	5		4	4		5	5
			Averages		2.94521	4.24658		2.72603	3.9863		2.93151	4.23288		2.65753	4.13699		2.06849			4.52055			1.87097			3.63014			2.94521	4.16438		3.9589	4.12329		4.16438	4.43836
			% change		44.186			46.2312			44.3925			55.6701															41.3953			4.15225			6.57895
					I understand the different pathways into SEM			I am prepared to be able to pursue a career in SEM			I understand what SEM as a specialty entails			I know the different career paths available within SEM.			Training in SEM is adequately supported in undergraduate medical education.			I would like see more SEM-related opportunities in medical school curricula			For medical students - The medical school curriculum covers SEM in adequate depth			There are not enough opportunities for medical students to explore a career in SEM.			I am aware of the barriers to accessing SEM careers in the current healthcare system			I understand how SEM can benefit patient populations beyond athletes (e.g., elderly or those with chronic conditions)			I am interested in pursuing SEM as a future specialty			The conference provided me with a better understanding of the SEM specialty.
					4	5		3	5		3	4		3	5		2			5			1			3			3	2		4	4		4	5		5
					4	2		4	3		4	4		3	4		3			3			2			4			3	4		4	4		4	4		4
					2	5		2	5		3	5		2	4		4			3			2			4			5	5		3	5		4	5		5
					3	4		4	5		3	5		2	4		1			5			2			4			2	4		4	5		5	5		5
					4	4		4	4		4	4		4	4		1			5			1			3			4	3		4	3		5	5		5
					4	5		4	5		4	5		3	5		2			5			2			2			3	5		4	5		4	5		5
					4	5		3	5		4	5		5	5		1			5			1			4			3	5		5	5		3	5		5
					2	4		2	4		4	5		2	3		1			5			2			5			3	3		5	5		4	4		5
					2	5		1	4		2	5		1	3		2			5			2			3			3	4		4	2		3	4		5
					3	5		3	4		3	5		2	5		2			5			2			3			3	4		5	4		4	5		4
		Female			2	5		2	3		2	4		3	4		1			5			2			5			4	4		4	4		3	4		4
					2	4		1	3		1	4		2	4		2			5			2			5			2	2		4	2		5	5		5
					3	5		2	5		3	5		3	5		1			5			2			5			5	5		5	5		5	5		5
					2	4		3	4		3	4		1	4		2			5			2			4			4	4		5	4		4	5		5
					2	4		2	4		3	4		2	3		1			4			2			2			3	4		4	3		5	4		5
					4	4		5	5		3	4		2	4		3			4						1			5	5		5	5		4	5		5
					3	4		3	4		3	4		4	5		2			5			1			4			3	4		5	5		4	5		5
					2	4		2	4		2	4		2	4		3			4			2			4			2	5		2	3		4	5		5
					4	4		3	4		4	4		4	4		1			5			1			5			4	4		4	4		5	5		5
					2	4		2	3		3	3		2	3		2			5			2			4			2	4		4	3		4	3		4
					1	4		1	3		2	4		1	3		1			5			2			4			3	5		4	2		5	4		5
		N	31		2	4		1	3		4	4		3	4		2			4			2			3			4	4		3	5		4	5		4
		Age	21.4		3	5		3	5		3	5		3	4		2			5			1			4			3	5		5	5		5	5		5
					3	4		3	3		3	4		2	3		2			5			2			4			2	4		4	4		4	4		5
					3	5		2	5		3	5		2	5		1			5			1			5			5	5		5	5		4	5		5
					4	5		4	5		4	5		4	5		2			5						5			5	5		5	5		5	5		5
					4	5		4	4		4	5		5	5		3			3						3			4	5		5	5		3	4		5
					3	4		3	4		4	3		3	4		5			3						3			3	5		4	5		5	3		4
					4	4		3	4		3	5		3	5		3			5						4			4	5		5	5		4	4		5
					3	3		1	2		2	4		2	4		2			5			3			4			3	4		4	3		4	4		4
					3	5		3	4		3	4		3	3		1			4			1			5			2	4		4	3		4	4		4
					2.93548	4.32258		2.67742	4.03226		3.09677	4.35484		2.67742	4.09677		1.96774			4.58065			1.73077			3.80645			3.35484	4.22581		4.25806	4.09677		4.19355	4.51613		4.74194
					47.2527			50.6024			40.625			53.012															25.9615			-3.78788			7.69231
					I understand the different pathways into SEM			I am prepared to be able to pursue a career in SEM			I understand what SEM as a specialty entails			I know the different career paths available within SEM.			Training in SEM is adequately supported in undergraduate medical education.			I would like see more SEM-related opportunities in medical school curricula			For medical students - The medical school curriculum covers SEM in adequate depth			There are not enough opportunities for medical students to explore a career in SEM.			I am aware of the barriers to accessing SEM careers in the current healthcare system			I understand how SEM can benefit patient populations beyond athletes (e.g., elderly or those with chronic conditions)			I am interested in pursuing SEM as a future specialty			The conference provided me with a better understanding of the SEM specialty.
					2	4		3	4		3	4		3	4		1			5			2			3			3	4		5	4		4	3		5
		Male			2	5		3	4		2	4		2	4		3			3						3			1	3		2	3		4	4		5
					4	4		3	4		3	4		3	4		3			3						3			2	4		4	5		4	4		5
					4	5		3	4		4	4		4	4		1			5			2			5			3	4		5	5		4	5		5
					1	4		1	4		1	4		1	4		3			4			2			3			3	4		1	4		3	4		4
					3	5		3	5		3	5		3	5		3			3			3			3			3	5		3	5		3	5		3
					3	5		3	5		3	4		3	5		3			5			3			4			3	5		5	4		3	3		4
					3	4		2	4		2	5		2	4		3			5			2			3			1	4		4	4		4	4		5
					3	4		3	4		3	4		2	4		1			5			1			5			1	2		4	2		5	5		5
					4	4		4	4		3	5		3	5		1			5			2			5			3	4		4	5		5	5		5
					1	3		1	3		1	3		1	3		2			5			2			3			2	4		2	3		4	4		4
					2	4		1	4		2	5		1	4		1			5			1			5			1	5		1	5		4	4		5
		N	42		3	4		3	5		3	4		3	4		4			3						3			4	3		5	3		4	4		5
		Age	21.6		2	4		2	4		2	4		2	2		1			5			2			4			2	5		4	3		4	4		5
					2	4		3	4		2	4		2	4		1			4			2			4			2	4		2	3		4	4		4
					3	4		4	4		2	3		2	4		2			4			2			4			2	5		3	4		5	5		4
					4	5		2	5		2	5		3	5		5			5			5			3			5	5		5	5		5	5		5
					3	5		3	5		3	5		4	5		1			5			2			4			3	5		4	4		5	5		5
					3	4		3	4		2	4		3	5		2			5			2			4			2	4		5	5		4	5		5
					3	4		2	3		4	3		3	3		2			3						3			2	2		3	4		4	4		4
					4	4		4	4		4	4		4	5		2			5			1			2			3	4		3	4		4	4		4
					4	4		4	3		4	4		4	4		3			5			2			5			2	4		4	4		5	5		5
					3	5		3	4		3	4		3	5		3			3			2			3			3	5		3	5		3	5		5
					4	4		3	4		4	5		4	4		3			5			2			4			4	4		4	5		4	4		4
					3	4		3	4		3	4		3	5		2			5			2			4			4	5		4	5		5	4		4
					2	2		4	4		2	4		1	4		1			5			1			1			5	3		5	5		4	4		5
					4	5		3	3		3	4		3	5		1			5			1			1			2	4		5	4		4	3		4
					4	5		2	2		4	5		2	5		1			5			1			5			2	5		5	5		5	4		5
					2	4		2	4		2	4		2	3		3			4			2			3			2	4		3	4		3	5		5
					3	4		2	4		4	4		3	4		2			4			2			4			2	4		3	3		4	5		5
					3	4		3	4		3	4		3	3		1			5			1			1			3	4		4	3		5	5		4
					2	4		3	4		3	4		3	4		2			5			2			2			3	4		4	5		5	5		4
					3	4		3	4		3	4		3	4		1			5			1			4			3	4		4	3		4	5		4
					3	4		3	4		3	4		3	4		2			4			3			4			2	4		4	4		3	4		4
					3	4		3	4		3	4		3	3		2			4			3			4			3	3		3	4		4	4		4
					3	4		3	5		3	5		1	5		2			4			2			4			3	5		4	5		4	5		5
					4	4		3	4		3	4		3	4		5			5						4			4	4		5	5		4	4		4
					4	4		3	3		3	4		3	4		4			4						3			2	5		4	5		4	5		5
					2	4		2	4		2	3		2	4		1			5			1			5			3	4		4	4		4	4		4
					3	5		3	5		4	5		3	5		2			5			3			5			3	5		3	5		5	5		5
					2	4		2	3		2	4		2	4		3			4			3			3			2	3		4	3		4	4		4
					4	5		3	3		3	4		3	5		1			5			1			2			3	5		4	4		5	5		5
					2.95238	4.19048		2.7619	3.95238		2.80952	4.14286		2.64286	4.16667		2.14286			4.47619			1.97222			3.5			2.64286	4.11905		3.7381	4.14286		4.14286	4.38095		4.52381
					41.9355			43.1034			47.4576			57.6577															55.8559			10.828			5.74713

## Sheet: Pre
Full Name	Role/Training Grade/Position	University/Institution/Trust	Email Address	Dietary Requirements	Allergies	Access Requirements	Workshop Preference	Age	Biological Sex	Ethnicity	Are there any barriers into Sports and Exercise Medicine (SEM) that you have encountered?	I understand the different pathways into SEM	I am prepared to be able to pursue a career in SEM	What could make you feel more prepared?	What do you hope to gain from attending this conference?	I understand what SEM as a specialty entails	I know the different career paths available within SEM.	Training in SEM is adequately supported in undergraduate medical education.	I would like to see more SEM-related opportunities in medical school curricula	For medical students - the medical school curriculum covers SEM in adequate depth?	I feel there are not enough opportunities for medical students to explore a career in SEM.	I am aware of the barriers to accessing SEM careers in the current healthcare system	I understand how SEM can benefit patient populations beyond athletes (e.g., elderly or those with chronic conditions)	I am interested in pursuing SEM as a future specialty	I consent to my anonymised answers being stored and used for future research/quality improvement purposes.
	Medical Student	Bart’s and the London School of Medicine and Dentistry		N/A	None	N/A	Perfecting the MSK Assessment: Joint Exams and History-Taking Made Simple	24	Male	Mixed or Multiple Ethnicities	None personally identified	3	3	More information on applications/careers	More information and knowledge of sports medicine	3	3	2	4	3	4	3	3	4	Yes
	Medical Student	Barts & The London medical school		N/A	N/A	N/A	Perfecting the MSK Assessment: Joint Exams and History-Taking Made Simple	19	Female	White - American, Australian, British, European, Other	Not recently but prior to starting my medical degree I was discouraged by male surgeons from pursuing orthopaedics because they said as a woman if I wanted a family I wouldn’t be able to be a surgeon too	4	4	Information on the constantly changing surgical portfolios	Current research concepts and networking	4	3	3	3	2	4	3	4	4	Yes
	Medical Student	Barts and the London		Halal	N/A	N/A	Peak Force: Understanding Strength and Asymmetries in Injury Management	19	Male	South Asian - British, Bangladeshi, Pakistani, Indian, Other	No - just a lack of contacts	3	3	This conference, networking, interclating	Networking opportunities and better understanding of SEM careers	3	2	1	5	1	5	1	4	5	Yes
	Medical Student	Barts and the London		No	No	No	Peak Force: Understanding Strength and Asymmetries in Injury Management	19	Female	White - American, Australian, British, European, Other	N/a	2	2	Give more info	Good for CV, more info more to reflect on	3	2	4	3	2	4	5	3	4	Yes
	Medical Student	Barts and the London School of Medicine and Dentistry		None	None	None	Perfecting the MSK Assessment: Joint Exams and History-Taking Made Simple	21	Male	South Asian - British, Bangladeshi, Pakistani, Indian, Other	No	4	4	Some clarity on the exact pathways into the career and how attainable these are	I hope to gain insight into a career in sports and exercise medicine, whilst also bulding on my knowledge of the field and building connections within the field.	4	4	3	5	2	5	2	4	5	Yes
	Medical Student	Barts Medical School		Halal	None	None	Perfecting the MSK Assessment: Joint Exams and History-Taking Made Simple	18	Male	Black - African, American, British, Caribbean, Other	No	2	3	Attending more conferences and events related to SEM	I hope to better understand the various within SEM with a special interest in how AI is changing SEM	3	3	1	5	2	3	3	5	4	Yes
	Medical Student	Barts/Queen Mary’s		Halal	None	None	Peak Force: Understanding Strength and Asymmetries in Injury Management	18	Male	South Asian - British, Bangladeshi, Pakistani, Indian, Other	No	2	3	Greater understanding around the field/ opportunites stuff … like that	Further understanding and meet people within field	2	2	3	3		3	1	2	4	Yes
	BSc (eg Sport Science / Sports and Exercise Medicine Student )	British College of Osteopathic Medicine		Pescetarian	Pea protein	Not too many stairs, in recovery from knee injury, a few are fine.	Peak Force: Understanding Strength and Asymmetries in Injury Management	21	Female	South Asian - British, Bangladeshi, Pakistani, Indian, Other	No	4	5	A better understanding of what career opportunities SEM offers.	I intend to do SEM as my MSc and hope to hear from other people about their experiences as well as to learn more about what SEM is.	3	2	3	4		1	5	5	4	Yes
	Medical Student	Cardiff University		N/A	N/A	N/A	Perfecting the MSK Assessment: Joint Exams and History-Taking Made Simple	20	Female	White - American, Australian, British, European, Other	No	4	4	More guidance earlier on in medical school.	Learn something new about SEM	4	3	2	5	2	2	3	4	4	Yes
	MSc (eg Sport Science / Sports and Exercise Medicine Student)	Exeter		vegetarian	no	no	Peak Force: Understanding Strength and Asymmetries in Injury Management	22	Female	White - American, Australian, British, European, Other	no	3	3	Fully understand the steps involved to pursue a carer in SEM	Understand what I can do from now onwards to get into SEM	3	3	2	5	1	4	3	5	5	Yes
	Medical Student	Exeter University		None	None	None	Peak Force: Understanding Strength and Asymmetries in Injury Management	21	Male	White - American, Australian, British, European, Other	Lack of teaching in medical curriculum	4	4	More teaching in medical school	Interesting talks from SEM specialists and networking with those in the specialty	4	4	2	5	1	2	3	3	4	Yes
	Doctor	Hampshire hospitals		Nil	Nil	Nil	Peak Force: Understanding Strength and Asymmetries in Injury Management	29	Male	Middle Eastern - British, Egyptian, Iranian, Iraqi, Other	NA	4	3	Nil	Understanding more about SEM careers & the role of a doctor in the industry	3	3	1	5	1	2	3	4	5	Yes
	Medical Student	Hull York Medical School		Halal	None	None	Peak Force: Understanding Strength and Asymmetries in Injury Management	21	Female	South Asian - British, Bangladeshi, Pakistani, Indian, Other	N/A	2	2	More exposure to sports medicine and what it has to offer	Better understanding of sports medicine	2	3	1	5	2	5	4	4	3	Yes
	Medical Student	Hull York medical school		Halal	None	None	Peak Force: Understanding Strength and Asymmetries in Injury Management	22	Female	South Asian - British, Bangladeshi, Pakistani, Indian, Other	Yes	1	1	A clear pathway	General understanding	2	1	1	5	2	4	3	4	5	Yes
	Medical Student	Hull york medical school		Halal/vegetarian	NA	NA	Perfecting the MSK Assessment: Joint Exams and History-Taking Made Simple	22	Female	South Asian - British, Bangladeshi, Pakistani, Indian, Other	No placements/work experience found	3	2	Seeing others stepwise progression into the career after medschool	Better understanding of training pathways, exams and work exp required etc	3	2	1	5	1	5	5	5	4	Yes
	Medical Student	King's College London		n/a	n/a	n/a	Peak Force: Understanding Strength and Asymmetries in Injury Management	26	Male	East Asian - British, Chinese, Japanese, Korean, Other	n/a	2	2	Attending workshops and hearing from professionals (especially those who have got into the field recently)	Insight in getting into SEM	2	2	1	5	1	5	3	4	4	Yes
	Physiotherapy Student	King's College London		None	None	None	Peak Force: Understanding Strength and Asymmetries in Injury Management	23	Female	South East Asian - British, Indonesian, FIlipino, Malaysian, Other	No	4	4	Applying knowledge in my practice	Increasing my knowledge	4	5	3	3		3	4	5	3	Yes
	Physiotherapy Student	King’s College London		Nil	Nil	Nil	Peak Force: Understanding Strength and Asymmetries in Injury Management	23	Female	East Asian - British, Chinese, Japanese, Korean, Other	No	3	3	More understanding of career paths	Connecting with people within the field and enhance my understanding	4	3	5	3		3	3	4	5	Yes
	Medical Student	Queen Mary University - Bart’s and the London Medical School		Halal	None	None	Peak Force: Understanding Strength and Asymmetries in Injury Management	21	Male	Other Ethnic Group	Lack of education on how exactly to break into the field and what sort of jobs are available	2	3	Having more knowledge and guidance on pathways into the field	Connections, more insight into the field	2	2	1	4	2	4	2	2	4	Yes
	Medical Student	Queen Mary University of London		Vegetarian	N/A	N/A	Peak Force: Understanding Strength and Asymmetries in Injury Management	20	Male	South Asian - British, Bangladeshi, Pakistani, Indian, Other	No	1	1	Information regarding the pathways	Understanding of the field and how to get into it	1	1	2	5	2	3	2	2	4	Yes
	BSc (eg Sport Science / Sports and Exercise Medicine Student )	Queen Mary University of London		Halal	none	none	Peak Force: Understanding Strength and Asymmetries in Injury Management	22	Male	South Asian - British, Bangladeshi, Pakistani, Indian, Other	none	4	3	more insights into the paths that individuals take to get into SEM	networking opportunities and tips on my own research project	4	4	3	5	2	4	4	4	4	Yes
	Medical Student	Queen Mary University of London		N/A	N/A	N/A	Peak Force: Understanding Strength and Asymmetries in Injury Management	19	Female	Black - African, American, British, Caribbean, Other	N/A	3	4	More conferences like this	An insight into what SEM entails, honest accounts from SEM doctors, networking	3	2	1	5	2	4	2	4	5	Yes
	Doctor	St George’s Hospital Trust		N/a	None	None	Peak Force: Understanding Strength and Asymmetries in Injury Management	22	Female	South Asian - British, Bangladeshi, Pakistani, Indian, Other	Male dominant	4	4	Any additional advice on experience to add to portfolio to make a successful application	Networking, SEM application advice, SEM knowledge from talks	4	4	2	5		5	5	5	5	Yes
	BSc (eg Sport Science / Sports and Exercise Medicine Student )	UCL		n/a	n/a	n/a	Peak Force: Understanding Strength and Asymmetries in Injury Management	18	Male	South Asian - British, Bangladeshi, Pakistani, Indian, Other	no	4	3	More insights into specific careers on pathways taken to attain that role.	Knowledge on SEM and industry	3	3	3	3		3	2	4	4	Yes
	Medical Student	UCL		n/a	n/a	n/a	Peak Force: Understanding Strength and Asymmetries in Injury Management	19	Male	South Asian - British, Bangladeshi, Pakistani, Indian, Other	n/a	3	3			3	3	3	3	3	3	3	3	3	Yes
	Medical Student	UCL		None	None	None	Peak Force: Understanding Strength and Asymmetries in Injury Management	19	Male	Mixed or Multiple Ethnicities	No	3	2	Talks and experience from people in the field currently and at more advanced stages of entry.	Giving direction for my interest in SEM and the realities of career in the field	2	2	3	5	2	3	1	4	4	Yes
	Medical Student	UCL		No Beef	n.a	n.a	Peak Force: Understanding Strength and Asymmetries in Injury Management	20	Male	South Asian - British, Bangladeshi, Pakistani, Indian, Other	n/a	3	3	more shadowing opportunity , team doctor contacts/ mentors	meet like minded people	3	3	4	3		3	4	5	4	Yes
	Medical Student	UCL		None	None	None	Perfecting the MSK Assessment: Joint Exams and History-Taking Made Simple	20	Male	South Asian - British, Bangladeshi, Pakistani, Indian, Other	No	2	2	Learning more about the pathway of getting into SEM and what opportunities are available	Learning about SEM consultants career journey and how they got into the specialty.	2	2	1	5	2	4	2	4	4	Yes
	Medical Student	UCL		N/A	N/A	N/A	Peak Force: Understanding Strength and Asymmetries in Injury Management	21	Male	White - American, Australian, British, European, Other	Not really except the lack of teaching in medical school	3	4	Expose myself to more SEM	Exposure to SEM and understanding whether this is a path I want to follow	2	2	2	4	2	4	2	3	5	Yes
	BSc (eg Sport Science / Sports and Exercise Medicine Student )	UCL		not too spicy	none	none	Perfecting the MSK Assessment: Joint Exams and History-Taking Made Simple	21	Male	East Asian - British, Chinese, Japanese, Korean, Other	feel lost, what should I do even if I got good grades	4	2	more information on finding intern and future jobs	internship, jobs, where to find opportunities	2	3	5	5	5	3	5	5	5	Yes
	MSc (eg Sport Science / Sports and Exercise Medicine Student)	UCL		none	none	none	Perfecting the MSK Assessment: Joint Exams and History-Taking Made Simple	22	Male	Other Ethnic Group	no	3	3	attending conferences like this	networking , new knowledge	3	3	3	3	2	3	3	3	3	Yes
	Medical Student	UCL		None	None	None	Perfecting the MSK Assessment: Joint Exams and History-Taking Made Simple	22	Male	White - American, Australian, British, European, Other	No	2	4	Knowing some pathways	More about the discipline itself	2	1	1	5	1	1	5	5	4	Yes
	Medical Student	UCL		No beef	None	None	Peak Force: Understanding Strength and Asymmetries in Injury Management	23	Male	South Asian - British, Bangladeshi, Pakistani, Indian, Other	No	3	2	Shadowing placements	Greater insight on what is covered by SEM	4	3	2	4	2	4	2	3	4	Yes
	Medical Student	UCL		None	None	None	Peak Force: Understanding Strength and Asymmetries in Injury Management	23	Male	White - American, Australian, British, European, Other	No	2	3	Understanding the pathway taken by people previously to go from medical school to a career in SEM.	Gain new knowledge and understanding that I can take forward into my own life/training as well as my career hopefully. Additionally, meeting people that already work in the field to gain insight from them.	3	3	2	5	2	2	3	4	5	Yes
	Medical Student	UCL		No beef	No allergies	No access requirements	Peak Force: Understanding Strength and Asymmetries in Injury Management	23	Male	South Asian - British, Bangladeshi, Pakistani, Indian, Other	No	3	3	More information on the pathways	Increased awareness of the field and how it operates	3	3	2	4	3	4	2	4	3	Yes
	MSc (eg Sport Science / Sports and Exercise Medicine Student)	UCL		Vegetarian only	N/a	N/a	Peak Force: Understanding Strength and Asymmetries in Injury Management	24	Male	South Asian - British, Bangladeshi, Pakistani, Indian, Other	N/a	3	3	More direction. Portfolio tricks. Daily lifestyle advice.	Guidance on how exactly to approach this career. What cases to expect. Private work vs nhs - frequent in this area?	3	1	2	4	2	4	3	4	4	Yes
	BSc (eg Sport Science / Sports and Exercise Medicine Student )	UCL		No	No	No	Perfecting the MSK Assessment: Joint Exams and History-Taking Made Simple	24	Male	East Asian - British, Chinese, Japanese, Korean, Other	As an undergraduate student, how to transform the knowledge we learnt into professional skills?	4	3	more conference on updated technology, more career guidance on SEM	working experience and specialized knowledge from expertises	3	3	5	5		4	4	5	4	Yes
	BSc (eg Sport Science / Sports and Exercise Medicine Student )	UCL		None	None	None	Peak Force: Understanding Strength and Asymmetries in Injury Management	24	Male	East Asian - British, Chinese, Japanese, Korean, Other	None	4	3	Meeting graduates with SEM degrees to see what they are doing now.	Networking and understanding of the future prospects for SEMS	3	3	4	4		3	2	4	4	Yes
	Medical Student	UCL		None	None	None	Peak Force: Understanding Strength and Asymmetries in Injury Management	19	Female	Mixed or Multiple Ethnicities	No	4	3	Careers talks	Understanding more about the specialty and knowledge within in	3	3	2	5	1	3	3	4	4	Yes
	Medical Student	Ucl		Vegan	None	None	Perfecting the MSK Assessment: Joint Exams and History-Taking Made Simple	20	Female	South Asian - British, Bangladeshi, Pakistani, Indian, Other	No	4	3	Experience	Better understanding of the subject	4	5	1	5	1	4	3	5	3	Yes
	Medical Student	UCL		None	None	None	Perfecting the MSK Assessment: Joint Exams and History-Taking Made Simple	20	Female	White - American, Australian, British, European, Other	No	2	2	Understanding the process of how to become a SEM doctor	Understanding on different areas of SEM, understand the career pathway better	4	2	1	5	2	5	3	5	4	Yes
	Medical Student	UCL		NA	NA	NA	Peak Force: Understanding Strength and Asymmetries in Injury Management	20	Female	White - American, Australian, British, European, Other	I don't know	2	1	Example of path by a current resident/ consultant	Insght into variation in the profession	2	1	2	5	2	3	3	4	3	Yes
	BSc (eg Sport Science / Sports and Exercise Medicine Student )	UCL		None	None	None	Peak Force: Understanding Strength and Asymmetries in Injury Management	24	Female	White - American, Australian, British, European, Other	Cannot think of any at the moment.	4	3	.	New insights as for what to implement into my sport programme. Valuable knowledge, networking with like-minded people and sharing each others perspectives.	3	3	3	5		4	4	5	4	Yes
	BSc (eg Sport Science / Sports and Exercise Medicine Student )	UCL		None	None	None	Peak Force: Understanding Strength and Asymmetries in Injury Management	26	Female	East Asian - British, Chinese, Japanese, Korean, Other	None	3	1	Guides or references on how to find and get summer internships	A better understanding of SEMS	2	2	2	5	3	4	3	4	4	Yes
	Medical Student	Uni of Bristol		Halal/ vegetarian	Halal, no alcohol	Na	Peak Force: Understanding Strength and Asymmetries in Injury Management	21	Female	South Asian - British, Bangladeshi, Pakistani, Indian, Other	Na	2	1	Workshops, intercalating	A better understanding of SEM	1	2	2	5	2	5	2	4	5	Yes
	Medical Student	Univeristy of Birmingham		N/A	N/A	N/A	Perfecting the MSK Assessment: Joint Exams and History-Taking Made Simple	21	Female	White - American, Australian, British, European, Other	-	2	2	Mentor	Insight into SEM career path	3	2	1	4	2	2	3	4	5	Yes
	Medical Student	University College London		N/A	N/A	N/A	Perfecting the MSK Assessment: Joint Exams and History-Taking Made Simple	21	Male	Black - African, American, British, Caribbean, Other	N/A	3	3	Having more insight into the specific responsibilities and roles of a SEM doctor, as well as the specific skills required to excel in this field.	Insight into the life of a SEM doctor; attend to add this experience to my SEM iBSc application	2	3	2	5	2	4	2	5	4	Yes
	BSc (eg Sport Science / Sports and Exercise Medicine Student )	University College London		None	None	None	Peak Force: Understanding Strength and Asymmetries in Injury Management	21	Male	Mixed or Multiple Ethnicities	None	3	2	Knowledge of opportunities and mentorship	Greater understanding, networking and awareness of opportunities	4	3	2	3		3	2	3	4	Yes
	Medical Student	University of Birmingham		Nil	Nil	Nil	Peak Force: Understanding Strength and Asymmetries in Injury Management	19	Male	South Asian - British, Bangladeshi, Pakistani, Indian, Other	Nil	1	1	looking into it	an insight into what it is and if I woudl like to do it	1	1	3	4	2	3	3	1	3	Yes
	Medical Student	University of Birmingham		None	No known allergies	N/a	Peak Force: Understanding Strength and Asymmetries in Injury Management	21	Male	White - American, Australian, British, European, Other	Financial barriers to make available opportunities happen and partake in useful courses.	3	3	Speaking to individuals who have all found a career in SEM through different angles	Enjoyable talks, useful practical sessions, networking opportunities to meet likeminded individuals.	3	4	1	5	2	4	3	4	5	Yes
	Medical Student	University of Birmingham		None	None	None	Peak Force: Understanding Strength and Asymmetries in Injury Management	20	Female	White - American, Australian, British, European, Other	Cost - I wanted to complete a course for pitchside trauma but this cost >£300 which was not affordable at the time	3	3	Learning more about what I can do as a medical student and the additional qualifications I can obtain before and after graduation	A more in-depth knowledge of the steps I can take as a medical student and future professional to solidify a future in SEM	3	2	2	5	2	3	3	5	4	Yes
	Medical Student	University of Birmingham		None	None	None	Peak Force: Understanding Strength and Asymmetries in Injury Management	22	Female	Mixed or Multiple Ethnicities	No	2	2	Hearing from speakers in the field talk about the pathway and the experiences and qualifications needed	To gain a greater understanding of a career in SEM and what it entails	3	2	2	5	2	4	2	4	4	Yes
	Medical Student	University of Birmingham		None	None	None	Peak Force: Understanding Strength and Asymmetries in Injury Management	22	Female	White - American, Australian, British, European, Other	no	3	3	networking and advice from people currently going through the process or have recently been through the process to become a SEM doctor	networking and more advice on what to be doing now to get into a career in SEM	3	2	2	5	2	4	2	4	4	Yes
	Medical Student	University of Bristol		Halal	None	None	Peak Force: Understanding Strength and Asymmetries in Injury Management	21	Female	South Asian - British, Bangladeshi, Pakistani, Indian, Other	None	2	2	Learning more about what careers in SEM entail	To learn more about SEM and how to peruse a career in it	2	2	3	4	2	4	2	2	4	Yes
	Medical Student	University of Bristol		Vegetarian (but can eat fish)	N/A	N/A	Peak Force: Understanding Strength and Asymmetries in Injury Management	22	Female	South Asian - British, Bangladeshi, Pakistani, Indian, Other	Not particularly, I just think there still isn’t a huge amount of info available about SEM for med students.	2	1	Learning more about how to boost your CV with a SEM focus, and what career options are available in this field	I hope to understand more about what SEM involves, what I can do to learn more about it and gain more experience as a med student and meet more people in this field.	4	3	2	4	2	3	4	3	4	Yes
	Medical Student	University of East Anglia		Halal food and no pork	N/a	N/a	Peak Force: Understanding Strength and Asymmetries in Injury Management	19	Male	Middle Eastern - British, Egyptian, Iranian, Iraqi, Other	No	3	3	More knowledge on the pathway to get to SEM career and also what I need in my CV to reach the position.	Networking with doctors in SEM and to improve my knowledge on SEM	3	3	3	5	3	4	3	5	3	Yes
	Medical Student	University of East Anglia		N/A	None	None	Peak Force: Understanding Strength and Asymmetries in Injury Management	19	Male	White - American, Australian, British, European, Other	Being able to afford opportunities to go on placement in a SEM setting, and that the UK doesn't offer much in terms of this	4	4	By doing an MSc in SEM and undergoing a SEM elective	A greater insight into the pathway, to connect with similar individuals keen to pursue a career in SEM, and to further my knowledge of current research	3	3	1	5	2	5	3	4	5	Yes
	Medical Student	University of East Anglia		Allergy to All Nuts	All Nuts	N/A	Peak Force: Understanding Strength and Asymmetries in Injury Management	22	Male	Black - African, American, British, Caribbean, Other	Very difficult to get started, much more about who you know in the field to help you get going.	3	3	More accessible ways to meet with, contact and learn from healthcare professionals that have gone ahead in pursing an future in SEM	More insight into the inner workings of SEM, how this relates to maybe going abroad.	3	3	2	5	2	4	4	4	5	Yes
	Medical Student	University of East Anglia		Cashew nut allergy	Cashew Nut allergy	NA	Peak Force: Understanding Strength and Asymmetries in Injury Management	22	Male	Black - African, American, British, Caribbean, Other	Not yet	4	3	To know more about the level of job security in this career. What is the NHS work like?	Networking and exposure to the specialty. More knowledge about what a career in this field involves	3	3	1	5	1	1	2	5	4	Yes
	Medical Student	University of East Anglia		N/A	N/A	N/A	Peak Force: Understanding Strength and Asymmetries in Injury Management	23	Male	White - American, Australian, British, European, Other	No	3	3	Talk on pathways into SEM	Understanding of role of SEM and pathways in	3	3	1	5	1	4	3	4	4	Yes
	Medical Student	University of East Anglia		Milk allergy- very minor though	Milk	N/a	Peak Force: Understanding Strength and Asymmetries in Injury Management	27	Male	White - American, Australian, British, European, Other	The cost of a SEM Masters is very expensive and only available to post graduate students	3	3	Learning more on how the postgraduate jobs work.	More information on the UCL masters course	4	3	2	5	3	5	3	3	5	Yes
	Medical Student	University of East Anglia		N/a	N/a	N/a	Peak Force: Understanding Strength and Asymmetries in Injury Management	21	Female	Black - African, American, British, Caribbean, Other	Lack of exposure in the conventional medical curriculum	3	3	Understanding how to gain experience, build a portfolio and understanding the different avenues I can explore	Networking with like minded people. Understanding what is expected of a SEM doctor	3	4	2	5	1	4	3	5	4	Yes
	Medical Student	University of Exeter		Pescatarian	Nil	Nil	Peak Force: Understanding Strength and Asymmetries in Injury Management	22	Female	White - American, Australian, British, European, Other	Difficulty into getting opportunities as a medical student, especially when based in a rural area	4	3	More experience	Knowledge and networking	4	4	1	5	1	5	4	4	5	Yes
	Medical Student	University of Glasgow		N/A	Nil	N/A	Peak Force: Understanding Strength and Asymmetries in Injury Management	23	Male	White - American, Australian, British, European, Other	Difficult gaining experience e.g. through electives	3	3	Knowing what different options are available	Learning about interesting aspects of SEM	3	3	1	5	1	1	3	4	5	Yes
	MSc (eg Sport Science / Sports and Exercise Medicine Student)	University of Leeds		None	None	none	Perfecting the MSK Assessment: Joint Exams and History-Taking Made Simple	21	Female	Mixed or Multiple Ethnicities	Surgical sports placement	3	2	Understanding how I can build my CV to help my SEM career in the future.	A greater understanding of SEM problems and networking	3	3	1	5	2	5	5	5	5	Yes
	Medical Student	University of Leicester		Halal	n/a	n/a	Peak Force: Understanding Strength and Asymmetries in Injury Management	18	Male	South Asian - British, Bangladeshi, Pakistani, Indian, Other	Getting enough exposure to the specialty	4	3	More research oppurtunities and experience	Make connections, get involved in research	4	4	1	5	2	5	3	5	4	Yes
	Medical Student	University of Leicester		None	None	None	Perfecting the MSK Assessment: Joint Exams and History-Taking Made Simple	20	Male	White - American, Australian, British, European, Other	Not knowing enough people / having family doctors etc who know people	2	1	I’m not sure	Connections and more detail about how to go from Med Student to working in SEM	2	1	1	5	1	5	1	1	4	Yes
	Medical Student	University of Leicester		Cannot eat beef	None	None	Peak Force: Understanding Strength and Asymmetries in Injury Management	22	Male	South Asian - British, Bangladeshi, Pakistani, Indian, Other	Incredibly competitive. Not much if any exposure during med school.	4	2	More help in terms of scoring points for applications. Eg publications incredibly difficult to get.	Get a flavour of sports med particularly due to lack of exposure during med school.	4	2	1	5	1	5	2	5	5	Yes
	Medical Student	University of Leicester		No beef	None	None	Perfecting the MSK Assessment: Joint Exams and History-Taking Made Simple	22	Male	South Asian - British, Bangladeshi, Pakistani, Indian, Other	lack of information provided on the field in uni	2	2	More information on SEM as a whole	More information on the various pathways I can head into	2	2	3	4	2	3	2	3	3	Yes
	Medical Student	University of Leicester		No beef or gelatine please. I can eat veg or non-veg.	No known allergies	None required	Perfecting the MSK Assessment: Joint Exams and History-Taking Made Simple	27	Male	South Asian - British, Bangladeshi, Pakistani, Indian, Other	No	2	2	Being educated routes into SEM and post-grad opportunities	Knowledge about sports medicine and asking questions to people pursuing this career already	2	2	3	4	3	3	2	4	4	Yes
	Medical Student	University of Leicester		No	No	No	Peak Force: Understanding Strength and Asymmetries in Injury Management	21	Female	South Asian - British, Bangladeshi, Pakistani, Indian, Other	Lack of contacts	2	3	More personal research	Understand further what SEM involves	3	1	2	5	2	4	4	5	4	Yes
	Medical Student	University of Nottingham		Nil	Nil	Nil	Peak Force: Understanding Strength and Asymmetries in Injury Management	20	Female	White - American, Australian, British, European, Other	As there is limited exposure, most of the events to gain exposure are expensive. The university societies are also not very inclusive	4	4	More experience at medical school	More exposure to some of the key topics. Getting to meet fellow SEM enthusiasts.	4	4	1	5	1	3	4	4	5	Yes
	Medical Student	University of Sheffield		None	None	Currently using one crutch for mobility and have limited flexion.	Perfecting the MSK Assessment: Joint Exams and History-Taking Made Simple	26	Female	White - American, Australian, British, European, Other	N/	3	3	Fully understanding options regarding pathways and things that would make me a better applicant.	Learn more about SEM at a level appropriate for my current knowledge base.	3	3	1	4	1	5	2	4	4	Yes
								21.5068				2.94521	2.72603			2.93151	2.65753	2.06849	4.52055	1.87097	3.63014	2.94521	3.9589	4.16438
Dr	2								31
Med student	56								42
BSc	9
Physio student	2
MSc	4
Total	73
						Writing this here so I don’t forget: Pre had 115 responses, Post had 84. Removed duplicates and a few people who said no to their answers being used

## Sheet: Post 
Name (AS YOU WANT DISPLAYED ON YOUR CERTIFICATE)	gender	Email Address	Training Grade	University/Institution/Trust	Ethnicity		After attending the conference, I understand the different pathways into SEM	After attending the conference, I am prepared to be able to pursue a career in SEM	After attending the conference, I understand what SEM entails as a specialty	After attending the conference, I know the different career paths available within SEM	Training in SEM is adequately supported in undergraduate medical education.	i would like to see more SEM-related opportunities in medical school curricula	For medical students - do you believe that your medical school curriculum covers SEM in adequate depth?	I feel there are not enough opportunities for medical students to explore a career in SEM.	After attending the conference, I am aware of the barriers to accessing SEM careers in the current healthcare system	After attending the conference I understand how SEM can benefit patient populations beyond athletes (e.g., elderly or those with chronic conditions)	After attending the conference, I am interested in pursuing SEM as a future specialty	The conference provided me with a better understanding of the SEM specialty.	What aspects of the conference as a whole did you find the most useful / enjoyable?	How could we improve the conference as a whole for future years?	Would you recommend this conference to others?	I consent to my anonymised answers being used for future potential research/quality improvement purposes. This may include publication or poster/oral presentations.	How useful did you find this workshop?	Which optional workshop did you attend?	Which part of the workshop did you find the most useful/enjoyable?	Were there any aspects of the workshop that could be improved?	How useful/enjoyable did you find the workshop: "Turbocharge Your Performance: The Power of Acute Supplementation"?	Which part of the workshop did you find the most useful/enjoyable?	Were there any aspects of the workshop that could be improved?
	Male		Medical Student				4	4	4	4					4	4	3	5	The workshop	Timekeeping	Yes	Yes	5	1 - Peak Performance: Understanding Strength and Asymmetries	Considering various supplements such as sodium bicarbonate which I was previously unaware about in terms of its usage in supplementation.	An opportunity to present findings about the supplements	5	Seeing the usage of force plates and understanding why they are applicable in hamstring injury rehabilitation	Seeing the difference in the right and left legs
	Male		Medical Student				5	4	4	4					3	3	4	5	Speakers were really good and helpful and happy to talk afterwards	Not sure tbh	Yes	Yes	3	1 - Peak Performance: Understanding Strength and Asymmetries	Seeing both positives and negatives. Also trying them	No it was fine	3	Guy teaching was really good (Joseph Warwick I think)	No it was fine
	Male		BSc (eg Sport Science / Sports and Exercise Medicine Student )				4	4	4	4					4	5	4	5	Oral presentations	N/A	Yes	Yes	4	1 - Peak Performance: Understanding Strength and Asymmetries	Creatine monohydrate workshop + testing some of the supplements like bicarbonate	N/A	4	Seeing live data represented graphically from the force plates	N/A
	Male		Medical Student				5	4	4	4					4	5	5	5	The key speakers and their advice	More key speakers and more delegate speakers opportunities	Yes	Yes	3	1 - Peak Performance: Understanding Strength and Asymmetries	The key speakers	More interactive workshops	3	The practical part	More interaction
	Male		Medical Student				4	4	4	4					4	4	4	4	The workshop	Interspaces workshops?	Yes	Yes	4	1 - Peak Performance: Understanding Strength and Asymmetries	The supplement 1	.	4	The demo	Bit more basics of the biomechanics
	Male		Medical Student				5	5	5	5					5	5	5	3	NA	NA	Yes	Yes	5	1 - Peak Performance: Understanding Strength and Asymmetries	NA	NA	5	NA	NA
	Male		Medical Student				5	5	4	5					5	4	3	4	Talks from consultant team doctors	Nothing everything was good	Yes	Yes	4	1 - Peak Performance: Understanding Strength and Asymmetries	The interactive quiz	N/a	4	Interactive nature	N/a
	Male		Medical Student				4	4	5	4					4	4	4	5	Very interactive	Great conference I have no complaints	Yes	Yes	5	1 - Peak Performance: Understanding Strength and Asymmetries	Asking questions to professionals	Was a great workshop but their could’ve been incentive to make people stay for networking	4	Using force plates	Some other groups did not get same opportunity as my group.
	Male		Medical Student				4	4	4	4					2	2	5	5	Variety of speakers	Have an interactive quiz running throughout	Yes	Yes	5	1 - Peak Performance: Understanding Strength and Asymmetries	The first 2 lectures were enjoyable and the supplementation workshop was interactive	Maybe having a VR workshop might’ve been useful. Not sure how accessible it was though	4	Hearing the pathways of the different speakers	Force plates workshop was a bit too advanced but still interesting
	Male		Medical Student				4	4	5	5					4	5	5	5	The range of speakers as well as seeing the specialist equipment in ISEH	Maybe one workshop in the morning and one in the afternoon	Yes	Yes	5	1 - Peak Performance: Understanding Strength and Asymmetries	Learning about supplements I hadn’t heard of before and how they can benefit specific athletes	Not that I can think of - I liked the way we moved around the room to different supplements	4	Learning about the biomechanics and how this can be useful in injury rehabilitation	If we had more time to experiment with the force plates ourselves
	Male		Medical Student				3	3	3	3					4	3	4	4	All the talks	N/A	Yes	Yes	2	2 -Perfecting the MSK Assessment: Joint Exams and History-Taking Made Simple	Information about creatine	More time for each station	3	How history is different for SEM	More interactive
	Male		Medical Student				4	4	5	4					5	5	4	5	Pathways to SEM (final talk by Olivia)	Hot drinks please :)	Yes	Yes	3	2 -Perfecting the MSK Assessment: Joint Exams and History-Taking Made Simple	Discussing use of supplements and which to use in athletes	None I can think of	4	Objective testing / examination	Maybe teaching about examinations instead of breakout groups
	Male		Medical Student				4	5	4	4					3	3	4	5	brilliant speaker choice, lots of practical actionable advice, good scope for networking	hands on workshop e.g. CPET test	Yes	Yes	5	1 - Peak Performance: Understanding Strength and Asymmetries	committee, did not attend	n/a	3	n/a did not attend	n/a did not attend
	Male		Medical Student				4	4	4	2					5	3	4	5	The variety of presentations from different types of SEM doctors	N/a	Yes	Yes	3	2 -Perfecting the MSK Assessment: Joint Exams and History-Taking Made Simple	The final talk of ‘outsider of SEM’	None	4	Mock workshops of taking a history	More time
	Male		Medical Student				4	4	4	4					4	3	4	4	The talks by the doctors in the field especially on how to get into the field	How to maximise your CV for a career in SEM and how exactly to get involved in these processes	Yes	Yes	3	2 -Perfecting the MSK Assessment: Joint Exams and History-Taking Made Simple	The range of different supplementations available	N/A	4	The group discussion on how to manage the cases presented	More in depth potentially would be better
	Male		Medical Student				4	4	3	4					5	4	5	4	The first two lectures were really good and peaked my interest. Also Tobby Harries as it was good to get persepctive from the other side of the table/	The broad lectures were good and so was the application lecutre. But maybe a few specialised lectures.	Yes	Yes	4	2 -Perfecting the MSK Assessment: Joint Exams and History-Taking Made Simple	The application vs non application fo certain substances.	Mabye optimise the way the circuits work so it is more smooth.	4	Understanding differences between normal histroy taking and sports history taking	Probably slighlty more in depth exams/ do an exam that they do specifically in clinic
	Male		BSc (eg Sport Science / Sports and Exercise Medicine Student )				5	5	5	5					5	5	5	5	Lecture	Overall good no need to improve	Yes	Yes	3	2 -Perfecting the MSK Assessment: Joint Exams and History-Taking Made Simple	Lecture	More time maybe	5	Groupwork	Can be more informative
	Male		Medical Student				5	5	5	5					5	4	5	5	Good variety of speakers from the MDT, really well organised	More workshops, coffee	Yes	Yes	3	2 -Perfecting the MSK Assessment: Joint Exams and History-Taking Made Simple	Perfecting the MSK examination	More interactive aspects and hands on experience	4	Great speakers, enthusiasm	Hands on more practical
	Male		Medical Student				4	4	4	5					4	5	5	5	Ability to ask questions/network	Have contact details for speakers in slides	Yes	Yes	4	2 -Perfecting the MSK Assessment: Joint Exams and History-Taking Made Simple	Interactivity and group discussion	Perhaps allowing more discussion time	5	Groups discussion	N/A
	Male		BSc (eg Sport Science / Sports and Exercise Medicine Student )				4	3	3	3					2	4	4	4	Being able to ask speakers questions	More interactive?	Yes	Yes	3	2 -Perfecting the MSK Assessment: Joint Exams and History-Taking Made Simple	Talks with doctors	More/longer workshops	3	Q and A	Longer
	Male		Medical Student				4	4	4	5					4	4	4	4	Clear organised structure and interesting talks	Separate larger room for lunch and breaks	Yes	Yes	3	2 -Perfecting the MSK Assessment: Joint Exams and History-Taking Made Simple	Use of print outs and actual supplements	More time to discuss more supplements currently used in sport	3	Group discussion was useful	More hands on work
	Male		Medical Student				4	3	4	4					4	4	5	5	Insightful talks from SEM professionals	N/A	Yes	Yes	4	1 - Peak Performance: Understanding Strength and Asymmetries	Reading about the different uses and indications of the supplements	N/A	4	Demonstration of force decks	N/A
	Male		MSc (eg Sport Science / Sports and Exercise Medicine Student)				5	4	4	5					5	5	5	5	Networking	All good	Yes	Yes	4	1 - Peak Performance: Understanding Strength and Asymmetries	Engagement	No	5	Joe is a good guy	No
	Male		Medical Student				4	4	5	4					4	5	4	4	The variety of topics covered by the talks and the interactive workshops	Timekeeping	Yes	Yes	5	1 - Peak Performance: Understanding Strength and Asymmetries	The supplement workshop and workshop on force asymmetry measurements	Possibly better timekeeping for future	5	It was very relatable to my own personal research project and the tutor was able to give me personal feedback which I greatly appreciated	/
	Male		Medical Student				4	4	4	5					5	5	4	4	Networking and learning about the previous experiences of others	more conferences if possible, keeping on schedule to allow for there to be time to network at the end	Yes	Yes	5	1 - Peak Performance: Understanding Strength and Asymmetries	Good open discussions and time alloted to be able to meet new people and work on team skills	was slightly rushed and hard to get head around topic in such short time	3	Was good to see equipment in action as there is not many in the area I am from	Maybe different machines for everyone to try or see examples of
	Male		Medical Student				2	4	4	4					3	5	4	5	The workshops	Maybe add some more workshop options that are more practical	Yes	Yes	5	1 - Peak Performance: Understanding Strength and Asymmetries	The discussion with the presenters about the research	Perhaps have some more examples of detail how they may work a bit more, such as the physiological effects	2	Being the performer of the force plate and talking to the guy running it who was very enthusiastic and very knowledgeable	Perhaps more time
	Male		Medical Student				5	3	4	5					4	4	3	4	The keynotes	Nice time for networking	Yes	Yes	4	1 - Peak Performance: Understanding Strength and Asymmetries	The collaborative work was really good	Na	4	Just seeing the variety of equipment used	Maybe more interactive. Ie we all get to use the equipment
	Male		Medical Student				5	2	5	5					5	5	4	5	Hearing different perspectives.	Needs greater advertising as i only heard about this quite late on! Great conference	Yes	Yes	3	2 -Perfecting the MSK Assessment: Joint Exams and History-Taking Made Simple	Hearing from club doctors themselves but also trainees to hear things from different perspectives	I think it ran very smoothly and was great. Dont think it could be improved as it covered such a wide variety of topics in just one day.	5	Learning special tests	Perhaps could go a tad quicker through certain points but thats being picky!
	Male		Medical Student				4	4	4	3					4	4	5	5	The talks	Provide the slides via email after the conference if that doesn’t happen	Yes	Yes	3	2 -Perfecting the MSK Assessment: Joint Exams and History-Taking Made Simple	Each of the key note speakers had very interesting talks on their own experiences which inspired me to look into the career further	More time	3	Found it interesting to discuss the different specialist tests which I wasn’t aware of before	More case studies
	Male		Medical Student				4	4	4	4					4	3	5	5	the talks regarding the pathway for SEM	more workshop options	Yes	Yes	4	2 -Perfecting the MSK Assessment: Joint Exams and History-Taking Made Simple	discussing what type of athlete would benefit from certain supplements	more time allowed for discussion within groups	3	the collaborative work regarding the cases	more time spent doing group work
	Male		Medical Student				4	4	4	3					4	3	5	4	Speakers were extremely interesting and covered a variety of topics relevant to sports medicine	I was unable to access the timetable in advance	Yes	Yes	5	2 -Perfecting the MSK Assessment: Joint Exams and History-Taking Made Simple	It was interesting to learn about research into different supplements. Having the clinical and performance applications was also useful.	N/A	5	Getting advice on history taking specific to sports injuries & tutors explained different special tests well	N/A
	Male		Medical Student				4	4	4	4					4	5	5	4	Insight into careers and pathways was most useful and the optional workshop was most enjoyable.	N/a	Yes	Yes	4	1 - Peak Performance: Understanding Strength and Asymmetries	The optional workshop was most enjoyable	No	5	The fact that it’s more up close and personal than I was expecting	No
	Male		Medical Student				4	4	4	4					4	3	5	4	Talks were very interesting and gave good insight into the profession	Manage timing	Yes	Yes	4	1 - Peak Performance: Understanding Strength and Asymmetries	Very interactive	N/A	3	Exposure to different tools and equipment used in SEM	Bit more time
	Male		Medical Student				4	4	4	4					4	4	4	4	The lectures from the keynote speakers	Perhaps stricter adherence to timings	Yes	Yes	4	2 -Perfecting the MSK Assessment: Joint Exams and History-Taking Made Simple	Performance nutrition lecture	Nothing	4	Discussion of example injuries	Nothing
	Male		Medical Student				4	4	4	3					3	4	4	4	Keynote speaker talks	Better adherence to timings as there were limited breaks/lunch breaks	Yes	Yes	3	2 -Perfecting the MSK Assessment: Joint Exams and History-Taking Made Simple	Good discussions about the applications of supplements	None	3	Good to consider the finer points of SEM targeted history taking	Demonstrations of joint examinations
	Male		MSc (Musculoskeletal Sciences & Medical Engineering)				4	5	5	5					5	5	5	5	The true reality and trends of SEM	Potentially more SEM combat sports drs	Yes	Yes	4	2 -Perfecting the MSK Assessment: Joint Exams and History-Taking Made Simple	Learnt about different supplements enhancing performance in different environments.	Longer time per station	4	Case studies	N/a
	Male		BSc (eg Sport Science / Sports and Exercise Medicine Student )				4	4	4	4					4	5	4	4	Meet so many people who work in SEM	More conference	Yes	Yes	5	2 -Perfecting the MSK Assessment: Joint Exams and History-Taking Made Simple	listen to different career pathway of others	Everything was great	4	deal with patients more professionally and make friends	Everything was great
	Male		BSc (eg Sport Science / Sports and Exercise Medicine Student )				4	3	4	4					5	5	5	5	Keynote speakers	Promote the posters more than just let them be at the back of the room	Yes	Yes	5	2 -Perfecting the MSK Assessment: Joint Exams and History-Taking Made Simple	Linking it to athletes and how it can help them and actually seeing the supplement and trying them	No	5	Talking in small groups about how to test for strength	Longer sessions
	Male		Medical Student				4	4	3	4					4	4	4	4	The nutrition lecture was very informative	Make workshops more interactive and keep stricter timing	Yes	Yes	3	2 -Perfecting the MSK Assessment: Joint Exams and History-Taking Made Simple	Learning about supplements	More interactive	3	Considering functional tests	More hands on activities
	Male		Medical Student				5	5	5	5					5	5	5	5	The lectures	N/a.	Yes	Yes	5	2 -Perfecting the MSK Assessment: Joint Exams and History-Taking Made Simple	Listening to the speakers was very inspiring.	N/a	5	Considering the industry as a whole and understanding further the translation of joint examinations from the public to elite sports.	N/a.
	Male		Medical Student				4	3	4	4					3	3	4	4	Learning the different career routes	Short break between lectures. (2 mins)	Yes	Yes	4	2 -Perfecting the MSK Assessment: Joint Exams and History-Taking Made Simple	Finding out how each supplementation can be more useful for particular target groups more so than others.	More time, maybe a brief 2 min explanation of how the supplements work	3	Learning how impacts of injury can be more than just physical and the appropriate questions to ask	Maybe more interactive group work, such as clinical example, roleplay?
	Male		FY1 or FY2 Doctor				5	3	4	5					5	4	5	5	Range of engaging speakers	NA	Yes	Yes	4	2 -Perfecting the MSK Assessment: Joint Exams and History-Taking Made Simple	Clinical application	NA	5	Clinical scenarios	NA
	Female		Medical Student				5	5	4	5					2	4	5	5	The talks and lectures from sports doctors. The final talk at the end was especially good	.	Yes	Yes	4	1 - Peak Performance: Understanding Strength and Asymmetries	Asking questions to the workshop leaders at the end	?	2	Asking questions at the end. Really good to get some more detail from a professional	No
	Female		Medical Student				2	3	4	4					4	4	4	4	The lectures gave a good overview of pathways and job future options for SEM	Better drink selections - e.g. coffee/tea, also don’t split people up for food as it left very little time to have a break	Yes	Yes	3	1 - Peak Performance: Understanding Strength and Asymmetries	Learning about possible benefits of different supplements	Not a huge clinical relation and some ambiguity with benefits	2	Nice to see how the equipment is used	For individual attendees to get a go on the equipment
	Female		Medical Student				5	5	5	4					5	5	5	5	The talks from people in SEM	Nothing	Yes	Yes	5	1 - Peak Performance: Understanding Strength and Asymmetries	The thinking process of wether to give supplement or not	Bit more time as it was very rushed at the end	5	Liked that it was interactive	Give everyone the opertunity to partake in a smaller group maybe
	Female		Medical Student				4	5	5	4					4	5	5	5	The wide range of topics that were covered in each talk	N/A	Yes	Yes	5	1 - Peak Performance: Understanding Strength and Asymmetries	The worship about muscle asymmetries	More interactive tasks towards the end of the day when people tend to become tired	4	Watching the equipment being used and understanding how it works and its applications in sports medicine	N/A
	Female		Medical Student				4	4	4	4					3	3	5	5	Really interesting speakers and great price point	-	Yes	Yes	5	1 - Peak Performance: Understanding Strength and Asymmetries	Interesting to discuss supplementation as it’s not covered in med school curriculum	-	5	-	-
	Female		Medical Student				5	5	5	5					5	5	5	5	Very informative key note talks	N/a	Yes	Yes	4	2 -Perfecting the MSK Assessment: Joint Exams and History-Taking Made Simple	Interactive	More time is possible	4	Interesting to hear about MSC programme	No
	Female		Medical Student				5	5	5	5					5	5	5	5	The speakers in morning	Nothing I can think of	Yes	Yes	5	2 -Perfecting the MSK Assessment: Joint Exams and History-Taking Made Simple	Supplement one	No	5	Interesting	No
	Female		Medical Student				4	4	5	3					3	5	4	5	Learning what a career as a SEM doctor is	Not sure	Yes	Yes	4	2 -Perfecting the MSK Assessment: Joint Exams and History-Taking Made Simple	The morning talks	No	4	N/A	No
	Female		Medical Student				5	4	5	3					4	2	4	5	The talks by speakers	Talks about careers outside of elite athlete management would be interesting to learn about	Yes	Yes	2	2 -Perfecting the MSK Assessment: Joint Exams and History-Taking Made Simple	Examples of clinical applications	Maybe a bit more discussion around each case	4	Differences in making history taking compared to regular assessment	Could present more information relevant to cases for pre-clinical ned students
	Female		Medical Student				5	4	5	5					4	4	5	4	The talks were varied and interesting and showed various aspects of SEM	Timings meant there was little time for networking.	Yes	Yes	3	2 -Perfecting the MSK Assessment: Joint Exams and History-Taking Made Simple	Learning about the health applications of supplements	N/A	4	Learning about special tests	It was very didactic and some parts were a much more specialised level than what was accessible for most participants so potentially doing a case-based discussion with more guidance and background, or a practical element of examination
	Female		Medical Student				5	3	4	4					4	4	4	4	Variety of speakers, made it more interesting	N/A	Yes	Yes	3	2 -Perfecting the MSK Assessment: Joint Exams and History-Taking Made Simple	Getting information on the different supplements and how they can be applied to different patients	N/A	5	Group work made it more interactive	Videos of histories/examinations
	Female		Medical Student				4	3	4	4					2	2	5	5	The guest speakers	Na	Yes	Yes	3	2 -Perfecting the MSK Assessment: Joint Exams and History-Taking Made Simple	The cases and trying to work out if it would be effective	Na	4	Group discussion	Na
	Female		Medical Student				5	5	5	5					5	5	5	5	The variety of different talks	N/A	Yes	Yes	5	2 -Perfecting the MSK Assessment: Joint Exams and History-Taking Made Simple	Both the supplements and history taking workshop were very thorough and useful	Maybe explaining some of the different examinations and how to perform them	5	Interacting with other students to learn	N/A
	Female		Medical Student				4	4	4	4					4	4	5	5	Great level, gave good information and very interesting.	Nothing was great!	Yes	Yes	4	1 - Peak Performance: Understanding Strength and Asymmetries	The main 3 talks were really interesting.	Maybe overrunning.	4	Interactive kept it interesting.	Nothing of note.
	Female		Medical Student				4	4	4	3					4	3	4	5	Pathways into sem What it’s like being a team dr	Coffee station	Yes	Yes	4	2 -Perfecting the MSK Assessment: Joint Exams and History-Taking Made Simple	The interactive style	N/A	4	Demonstrations	N/A
	Female		Physiotherapy Student				4	5	4	4					5	5	5	5	The speech by Toby Harries and Dr Farhan Shahid	I feel like the conference strongly focused on pathways into SEM for medical students and did not cover the pathways for other students such as physiotherapy or osteopathy students.	Yes	Yes	4	2 -Perfecting the MSK Assessment: Joint Exams and History-Taking Made Simple	Ranking the usefulness of the supplement for different cases.	No	5	Working in a group to come up with an assessment.	It could have been a bit longer.
	Female		Medical Student				4	4	4	5					4	5	5	5	The talks by Dr Gamble and Dr Adejuwon were very insightful into how to enter SEM and useful advise	More allocated time for each guest speaker so they are not rush	Yes	Yes	3	2 -Perfecting the MSK Assessment: Joint Exams and History-Taking Made Simple	Learning about different supplements that I heard my heard of before and their benefits	Having more time per station to consolidate the supplement information and discuss	4	Concise and easy to follow talk	More hands on MSK assessment
	Female		Medical Student				4	4	4	4					5	3	5	5	listening to the talks	Maybe sending out more information prior to the event	Yes	Yes	5	1 - Peak Performance: Understanding Strength and Asymmetries	Learning about which supplements are used in elite sports and also how they can benefit the general patient population	no	5	seeing how the equipment works	more time for discussion
	Female		Medical Student				4	4	4	4					4	4	5	5	Workshops and key note		Yes	Yes	5	1 - Peak Performance: Understanding Strength and Asymmetries	Learning about each supplement	Nil	5	Very engaging	Nil
	Female		Medical Student				4	3	3	3					4	3	3	4	The talks	Make it more interactive and hands on. Better drink options.	Yes	Yes	4	1 - Peak Performance: Understanding Strength and Asymmetries	The talks were very interesting and there was a very good variation and they each brought different perspectives of SEM	The workshops could be a bit more interactive and hands on.	3	The teacher was very knowledgeable and showed us an example of how it was used	Could be a bit more interactive and hands on
	Female		Medical Student				4	3	4	3					5	2	4	5	The variety of speakers	Increase in interactivity	Maybe	Yes	3	1 - Peak Performance: Understanding Strength and Asymmetries	Discussing the impacts and reasons of supplement and the pathways into SEM	Timing	4	The enthusiasm of the teaching	If we weren’t rushed
	Female		Medical Student				4	3	4	4					4	5	5	4	The speakers were all fantastic, and also the oral presentations were very good.	I would have liked more information about logistics beforehand as I felt I wasn’t very prepared before coming today.	Yes	Yes	5	1 - Peak Performance: Understanding Strength and Asymmetries	It was useful having the case studies to rank - helped me contextualise supplement use.	I would have enjoyed some more info about clinical examples and have these explained maybe - otherwise was very useful!	4	It was very engaging, a great intro to peak performance measures and seeing how it’s done in practice was good	I would have liked to spend a bit more time on this workshop.
	Female		Medical Student				5	5	5	4					5	5	5	5	Listening to the different speakers	Not much the conference was well run	Yes	Yes	3	1 - Peak Performance: Understanding Strength and Asymmetries	Hearing from SEM doctors	More hands on tasks	4	Learning from an S+C coach	How to analyse the data
	Female		Medical Student				4	3	4	3					4	4	4	5	The speakers were very inspiring and good to network with	More practical and hands on experience and some coffee	Yes	Yes	3	2 -Perfecting the MSK Assessment: Joint Exams and History-Taking Made Simple	Looking at different types of supplements and how they can be implemented to different athlete requirements	Make it more hands on and practical based	4	Useful to learn how to adapt a history to an athlete and particular parts of the history that are important to consider	It would be more beneficial if the workshop was more hands on and offered some practical experience
	Female		Medical Student				5	5	5	5					5	5	5	5	Variety of all the presentations and advanced doctors giving their feedback on experience and hindsight	NA amazing!! Well done for organising!!	Yes	Yes	3	2 -Perfecting the MSK Assessment: Joint Exams and History-Taking Made Simple	Q&A segments and interactive sections	NA	5	The physios experience/stories applying clinical context to cases	More demonstration of physical exam?
	Female		FY1 or FY2 Doctor				5	5	5	5					5	5	5	5	Group teaching workshops	N/a	Yes	Yes	5	2 -Perfecting the MSK Assessment: Joint Exams and History-Taking Made Simple	Applying knowledge to patient specific scenarios for both athletes and clinical settings	A bit more group teaching on the clinical applications for the supplements	4	Practical examples	N/a
	Female		Physiotherapy Student				5	4	5	5					5	5	4	5	Student research projects	None	Yes	Yes	5	2 -Perfecting the MSK Assessment: Joint Exams and History-Taking Made Simple	Collaborating with other students	Increase length of time - felt that it was rushed especially the ergogenic aids workshop	4	Collaborating with other students	None
	Female		Physiotherapy Student				4	4	3	4					5	5	3	4	Workshops	N/a! Maybe longer breaks	Yes	Yes	4	2 -Perfecting the MSK Assessment: Joint Exams and History-Taking Made Simple	Short station based case studies	N/a	5	Case studies!	N/a
	Female		BSc Biomedical Sciences				4	4	5	5					5	5	4	5	The keynote speakers in the morning.	.	Yes	Yes	5	2 -Perfecting the MSK Assessment: Joint Exams and History-Taking Made Simple	The debates within the small groups probably.	More time for that? Otherwise cannot think of any.	3	The presentation as it was so engaging.	No
	Female		BSc (eg Sport Science / Sports and Exercise Medicine Student )				3	2	4	4					4	3	4	4	The bronze medal, TOBY	No idea	Maybe	Yes	4	2 -Perfecting the MSK Assessment: Joint Exams and History-Taking Made Simple	The workshop part where we went around the room	Make the workshop slightly longer so the keynote speaker would have enough time to explain the reasoning behind each question	4	When the speakers first went into their experience in this field	Slightly longer workshop so the speakers would have enough time to say what they wanted
	Female		Medical Student				5	4	4	3					4	3	4	4	Lots of talks from a range of people.	I would like to hear more about areas of SEM outside of elite sport. More specifically, the role of SEM in the NHS and is there a space for it in more amateur sports. Also, I don't think it's the job of the only female speaker to discuss the barriers women in the field face. One thing I noticed was that in one presentation that mentioned elite athletes only showed pictures of men and I think that…	Yes	Yes	3	2 -Perfecting the MSK Assessment: Joint Exams and History-Taking Made Simple	It was fast paced and we were able to have some time to think and discuss.	N/A	4	It was informative and gave me good ideas to take forward.	I think maybe a worked example would help with learning and remembering.
							4.24658	3.9863	4.23288	4.13699					4.16438	4.12329	4.43836	4.61644
